# Supplementary material for: Investigating Molecular Determinants of Cancer Cell Resistance to Ionizing Radiation Through an Integrative Bioinformatics Approach
Source: Front Cell Dev Biol. 2021 Apr 7;9:620248. doi: 10.3389/fcell.2021.620248 (PMC8058375; doi:10.3389/fcell.2021.620248)
Supplement: Supplementary Table 1 — Samples from each transcriptomic dataset analyzed in this study. [file Table_1.XLSX]

## Sheet: GSE120798
GSE120798
GSM3415941	MCF7_2h_2g_S13
GSM3415943	MCF7_8h_2g_S15
GSM3415946	MCF7_RR_2h_2g_S18
GSM3415948	MCF7_RR_8h_2g_S20
GSM3415952	ZR_8h_2g_S44
GSM3415955	ZR_RR_2h_2g_S47
GSM3415957	ZR_RR_8h_2g_S49
GSM3415960	MDA_2h_2g_S23
GSM3415962	MDA_8h_2g_S25
GSM3415965	MDA_RR_2h_2g_S28
GSM3415967	MDA_RR_8h_2g_S30
Radioresistant (RR)
Radiosensitive (RS)

## Sheet: GSE97543
GSE97543
GSM2571862	SW1463_wild type_4Gy_rep 1
GSM2571863	SW1463_wild type_4Gy_rep 2
GSM2571864	SW1463_wild type_4Gy_rep 3
GSM2571868	SW1463_radio resistant_4Gy_rep 1
GSM2571869	SW1463_radio resistant_4Gy_rep 2
GSM2571870	SW1463_radio resistant_4Gy_rep 3
Radioresistant (RR)
Radiosensitive (RS)

## Sheet: GSE13280
GSE13280
GSM335244	ALL_responsive_1+IR
GSM335245	ALL_responsive_2+IR
GSM335246	ALL_responsive_3+IR
GSM335247	ALL_responsive_4+IR
GSM335248	ALL_responsive_5+IR
GSM335249	ALL_responsive_6+IR
GSM335250	ALL_responsive_7+IR
GSM335251	ALL_responsive_8+IR
GSM335252	ALL_responsive_9+IR
GSM335253	ALL_responsive_10+IR
GSM335254	ALL_responsive_11+IR
GSM335266	ALL_ resistant_1+IR
GSM335267	ALL_ resistant_2+IR
GSM335268	ALL_ resistant_3+IR
GSM335269	ALL_ resistant_4+IR
GSM335270	ALL_ resistant_5+IR
GSM335271	ALL_ resistant_6+IR
GSM335272	ALL_ resistant_7+IR
GSM335273	ALL_ resistant_8+IR
GSM335274	ALL_ resistant_9+IR
GSM335275	ALL_ resistant_10+IR
GSM335276	ALL_ resistant_11+IR
Radioresistant (RR)
Radiosensitive (RS)
