# Supplementary material for: Investigating Molecular Determinants of Cancer Cell Resistance to Ionizing Radiation Through an Integrative Bioinformatics Approach
Source: Front Cell Dev Biol. 2021 Apr 7;9:620248. doi: 10.3389/fcell.2021.620248 (PMC8058375; doi:10.3389/fcell.2021.620248)
Supplement: Supplementary Table 2 — List of the differentially expressed genes (DEGs) of each of the three transcriptome datasets and the DEGs common among datasets. Log2FC of radioresistant vs. radiosensitive differentially expressed genes in GSE120798 (breast cancer) cell lines; cut-off |log2FC≥2|. [file Table_2.XLSX]

## Sheet: DEGs per dataset
GSE120798 (Total)	GSE97543 (Total)	GSE13280 (Total)	GSE13280 ∩ GSE97543	GSE13280 ∩ GSE120798	GSE97543 ∩ GSE120798	GSE13280 ∩ GSE97543 ∩GSE120798
AAGAB	AARS2	AASS	ADCY9	ABCC5	AARS2	ADCY9
AAK1	ABCB8	ABCB1	CCT6A	ABCG2	ABHD15	CCT6A
AAMDC	ABHD15	ABCB4	CSN1S1	ACAD8	ACACA	GALE
AAMP	ABLIM2	ABCC5	DDX47	ACTB	ACER3	GDE1
AARS	ACACA	ABCG2	GALE	ADAM9	ADCY9	HNRNPD
AARS2	ACER3	ACAD8	GBP2	ADAT1	AGPAT3	IRAK1
AASDH	ACN9	ACOT11	GDE1	ADCY9	ALDH3A2	MYO9A
AASDHPPT	ACP1	ACTB	GHRHR	AKAP8	ANKRD39	NCL
AATF	ACPP	ACTC1	HNRNPD	ANXA2	APPL1	PPP1CB
ABCA3	ADAM28	ACTR10	IRAK1	ANXA2P2	ARHGEF5	RPS23
ABCB7	ADAMTS13	ACTR3	MYO9A	ANXA7	ARL3	SKP1
ABCC3	ADC	ADAM15	NCL	AP1G1	ARPC3	SLC39A8
ABCC5	ADCY4	ADAM9	ONECUT2	AP3M2	ARSK	TSPAN3
ABCE1	ADCY9	ADAT1	PAPPA	AQR	BAG2
ABCF1	ADRB3	ADCY9	PFKFB3	ARFGAP3	BEND7
ABCF2	AGPAT3	ADD1	PPP1CB	ARHGAP12	BOP1
ABCG2	AIRE	ADORA2A	PSMD1	ARHGAP29	CBL
ABHD10	AK8	AHCYL1	RPS23	ARL1	CBX1
ABHD11	ALDH3A2	AK6	SKP1	ARNT	CCDC51
ABHD12	AMBN	AKAP12	SLC39A8	ASAP1	CCP110
ABHD14B	ANKRD16	AKAP8	SLCO5A1	ASRGL1	CCT6A
ABHD15	ANKRD39	AKR1D1	TRPC2	ASXL2	CDC20
ABHD16A	APITD1	AKT3	TSPAN3	ATF5	CDR2L
ABHD17C	APOO	ALDH3A1		ATP5PF	CEP350
ABHD2	APPL1	ALOXE3		ATP6V1B2	CGGBP1
ABHD4	AQP7P1	AMD1		ATP6V1E1	CIR1
ABHD5	ARCN1	ANKMY1		AZIN1	CKS2
ABI2	ARHGAP22	ANKRD28		B4GALT5	CNOT7
ABITRAM	ARHGAP24	ANXA2		BASP1	CRIP1
ABL1	ARHGAP32	ANXA2P2		BAX	CTSB
ABLIM1	ARHGAP4	ANXA2P3		BCAT2	CYP1B1
ABR	ARHGEF19	ANXA7		BET1	DDAH2
ABRACL	ARHGEF35	AP1G1		BORCS8	DDRGK1
ABRAXAS2	ARHGEF5	AP3M2		BTF3	DENND1A
ABT1	ARL3	APBB3		CAMLG	DENND1B
ABTB2	ARPC3	APOOL		CAP1	DFFA
AC000089.1	ARSK	AQR		CAPN2	DKC1
AC002044.1	ATG9B	ARFGAP3		CASKIN2	DPH2
AC002075.2	ATP7A	ARHGAP12		CASP2	DTYMK
AC004057.1	BAG2	ARHGAP29		CCDC47	DVL1
AC004086.1	BCR	ARIH2		CCNC	DYNC1LI2
AC004156.1	BEND7	ARL1		CCNI	ECHDC1
AC004233.2	BMPER	ARL8B		CCT4	ENDOV
AC004475.1	BMPR2	ARMCX2		CCT6A	ERLIN1
AC004552.1	BOP1	ARMCX3		CCT8	EVI5L
AC005261.2	BORA	ARNT		CD44	EXOC6
AC005332.6	BPIFB2	ART4		CDK5	EYA3
AC005884.2	BTN2A2	ASAP1		CEBPB	FANCC
AC005912.1	BTN2A3P	ASNS		CEBPZ	FANCE
AC006001.3	BUB3	ASRGL1		CENPM	FAT1
AC006453.2	BZRAP1	ASTN1		CIAO1	FBXO32
AC006971.1	C12ORF29	ASXL2		CLDN3	FBXO5
AC007128.1	C12ORF32	ATF2		CNNM3	FMN1
AC007160.1	C14ORF37	ATF5		COA3	FOXD1
AC007537.1	C14ORF82	ATG3		COMMD4	GALE
AC007969.1	C18ORF10	ATP1A2		COPB1	GANAB
AC008124.1	C18ORF55	ATP2C2		CSDE1	GDE1
AC008522.1	C19ORF44	ATP5PF		CTNNA1	GINS3
AC008755.1	C1ORF112	ATP6V1B2		CUL2	GIT1
AC008764.8	C1ORF140	ATP6V1E1		CYP51A1	GNL3L
AC009075.2	C1ORF174	ATP6V1H		DDIT4	GOLGB1
AC009088.4	C1ORF190	ATRN		DDX23	GSR
AC009133.1	C20ORF108	AVPR1B		DDX5	GTF3C6
AC009133.6	C2CD4C	AZIN1		DEGS1	H2AFX
AC009245.1	C2CD4D	B2M		DERL1	HNRNPD
AC009630.1	C3ORF65	B3GALT2		DERL2	HTATSF1
AC010336.1	C4ORF46	B3GALT4		DGCR2	IER3
AC010605.1	C7ORF29	B3GALT5		DIMT1	IGSF8
AC010642.2	C7ORF34	B3GAT1		DNAJC2	IRAK1
AC010733.1	C8A	B4GALT5		DNM1L	KCTD7
AC010733.2	C8ORF38	BAAT		DRG1	LIPH
AC010969.2	C8ORF45	BASP1		DSE	LSM5
AC011447.1	C9ORF140	BAX		DYNLT1	MAGOHB
AC011462.5	CA1	BCAT1		EEF1A1	MDC1
AC011495.1	CABIN1	BCAT2		EEF2	MIA3
AC011825.1	CAD	BET1		EHF	MPI
AC012146.1	CBFB	BIRC3		EIF1AX	MPV17
AC012618.1	CBL	BLVRA		EIF3A	MRPL19
AC012640.4	CBX1	BORCS8		EIF3K	MRPL24
AC015689.2	CBX7	BPHL		ELOC	MRPL47
AC015802.6	CCAR1	BPY2		EMC7	MRPL50
AC016586.1	CCDC129	BRWD1		ENPP4	MSH2
AC016739.1	CCDC51	BTAF1		EPB41	MSI2
AC018463.1	CCDC88A	BTF3		EPHB4	MYO9A
AC018475.1	CCL14	C1QTNF1		ERC1	NADK
AC018647.2	CCNE1	C2ORF27A		ETF1	NCAPG
AC018738.1	CCP110	C4ORF19		ETNK1	NCL
AC018868.1	CCT6A	C5ORF15		EZR	NOLC1
AC020916.1	CD19	C5ORF66		F12	NSA2
AC020978.5	CD36	C6		FAM49B	NUP35
AC021078.1	CD3EAP	C8ORF17		FAU	ODC1
AC022149.1	CD4	CAB39		FDX1	ODF2
AC022210.1	CDC20	CACNG3		FEZ2	PABPC4
AC022211.2	CDC42EP3	CAMK1D		FKRP	PGM2
AC022306.1	CDHR2	CAMK2A		FTH1	PHF19
AC022400.7	CDK6	CAMLG		FTH1P5	PHF21A
AC022400.8	CDR2L	CAP1		FZD6	PIR
AC022415.1	CEACAM19	CAPN2		GALE	PKIA
AC022868.1	CELSR3	CAPZA1		GALK2	PLSCR3
AC022966.1	CENPI	CASKIN2		GALNT3	PNPT1
AC023593.1	CEP350	CASP2		GATC	POLE3
AC023886.2	CGGBP1	CCDC47		GBA	POLR2H
AC024267.6	CHRFAM7A	CCK		GBE1	POLR3H
AC024995.1	CHRNA5	CCNC		GDE1	PPAT
AC025048.6	CHRNA6	CCNI		GEMIN2	PPIF
AC025165.5	CHST13	CCT4		GGCX	PPIL1
AC025181.2	CIDEB	CCT6A		GNL2	PPM1F
AC026401.3	CIR1	CCT8		GOT1	PPP1CB
AC026436.1	CKS1B	CCT8L2		GPR107	PRPF38A
AC026470.1	CKS2	CD300A		GPR157	PSMD12
AC026954.2	CLEC18B	CD44		GRB10	PSMD2
AC026979.2	CNFN	CD48		HEXB	RAB14
AC027228.2	CNOT7	CD69		HIF1A	RAD18
AC027237.1	COBRA1	CDK5		HMGN1	RBPMS
AC027307.2	CORO2B	CDKL1		HNRNPD	RMI1
AC027309.2	CRIP1	CDV3		HS1BP3	RPS23
AC027644.3	CSAG3	CDX4		HS2ST1	RTKN2
AC064799.1	CSN1S1	CEACAM4		IBTK	SAMD1
AC067852.2	CSPG5	CEBPB		IFT122	SAP30
AC068522.1	CSTF3	CEBPZ		IMPAD1	SCLY
AC068631.3	CTPS	CEMIP		INF2	SFPQ
AC068831.7	CTSB	CENPM		INTS7	SH2D4A
AC068946.2	CTSL1	CHAF1B		IPO5	SHISA4
AC069288.1	CTU2	CHST5		IPO7	SKP1
AC073548.1	CYP1B1	CIAO1		IQCE	SLC25A15
AC073857.1	DAPL1	CLASRP		IRAK1	SLC27A4
AC073861.1	DDAH2	CLDN3		IST1	SLC35D1
AC073869.1	DDRGK1	CLDN8		KANK2	SLC38A1
AC079140.2	DDX28	CLN6		KIF2A	SLC39A8
AC079250.1	DDX47	CLTA		KIF5B	SLC43A3
AC079781.5	DENND1A	CLUL1		KLF10	SLC5A6
AC079922.1	DENND1B	CMPK1		KLHL20	SLCO4A1
AC080038.1	DERA	CNNM3		KPNA2	SNRPD1
AC087289.1	DFFA	CNOT1		KPNB1	SOX3
AC087343.1	DKC1	COA3		LAPTM4A	SPRYD4
AC090114.1	DPEP2	COL10A1		LDHA	SRM
AC090114.2	DPH2	COL5A1		LITAF	SRPK1
AC090498.1	DPRX	COLQ		LRPPRC	ST6GALNAC4
AC090543.2	DTD1	COMMD4		LRRC59	TCOF1
AC090984.1	DTYMK	COPB1		LYPLA1	THOC7
AC091021.1	DUS1L	COPS2		MALT1	TM7SF3
AC091042.1	DVL1	CRELD1		MAML1	TMEM62
AC091153.1	DYNC1LI2	CRTAC1		MAP3K20	TOMM34
AC091167.2	ECEL1	CRY1		MAPK9	TOMM5
AC091271.1	ECHDC1	CSDE1		MAPT	TP53BP1
AC091492.1	EDIL3	CSGALNACT2		MARCH5	TSPAN3
AC092017.2	EED	CSN1S1		MARS	TSTA3
AC092338.1	EEF2K	CST7		MBD2	TUBG1
AC092718.4	EIF4EBP1	CTBP2		MCFD2	TUBGCP2
AC092798.1	ELF1	CTNNA1		MED8	UBE2S
AC092881.1	ENDOV	CTNND1		MMP1	UBQLN2
AC093010.3	ENTPD1	CTSG		MMP16	UBQLN4
AC093591.1	ERLIN1	CTSZ		MMS19	UBR7
AC093909.6	ERP27	CUL1		MOB1A	UMPS
AC097263.1	ESPN	CUL2		MOCOS	USP1
AC097448.1	ESRP2	CX3CR1		MORF4L1	USP19
AC097658.1	EVI5L	CXCR1		MORF4L2	VAMP2
AC098614.3	EXOC6	CYLD		MSRA	VPS53
AC098679.2	EYA3	CYP20A1		MTCH1	WDR5
AC099336.2	FAM135A	CYP2A13		MTDH	WRAP73
AC099560.2	FAM13A	CYP2W1		MTHFD2	YIPF3
AC099789.1	FAM57B	CYP51A1		MTMR6	YPEL2
AC100810.1	FANCC	DCAF6		MTREX	ZBTB25
AC103988.1	FANCE	DCC		MYH10	ZNF286A
AC104066.3	FANCM	DCPS		MYL6	ZSWIM6
AC104563.1	FAT1	DDIT4		MYO1C
AC104581.4	FBXO32	DDX23		MYO9A
AC104794.4	FBXO5	DDX47		NAA50
AC106795.1	FCHSD2	DDX5		NCL
AC106872.2	FFAR2	DEC1		NDST1
AC106872.6	FGF7	DEGS1		NIPBL
AC106886.4	FHL1	DERL1		NOL7
AC106886.5	FLJ33360	DERL2		NOP53
AC107032.1	FLJ42393	DGCR2		NPC1
AC107075.1	FMN1	DHDDS		NPM1
AC107983.1	FNDC4	DIMT1		NR3C1
AC108161.1	FOXD1	DIO1		NRDC
AC110749.1	FOXH1	DIO3		NRIP1
AC112191.2	FPGTTNNI3K	DMWD		NRP1
AC112491.1	FSCN2	DNAJC2		NUMB
AC113935.1	GALE	DNM1L		OSBPL8
AC114728.1	GALNTL4	DNM3		PABPC3
AC114947.2	GANAB	DOC2B		PACSIN2
AC115223.1	GAPT	DOCK4		PARD6A
AC115618.3	GBP2	DOCK6		PDCD4
AC116533.1	GCSH	DPP6		PDE4DIP
AC118549.1	GDE1	DPY19L2P2		PDP1
AC122718.1	GGT1	DRG1		PDZD8
AC124319.1	GGT3P	DSE		PHB2
AC124916.1	GGTLC2	DUSP8		PJA2
AC125257.1	GHRHR	DYNLT1		PLXND1
AC125807.1	GINS3	E2F8		PMVK
AC125807.2	GIT1	ECD		POLR3D
AC129492.1	GJB5	EEF1A1		PPIL2
AC130304.1	GNA15	EEF1G		PPP1CB
AC133134.1	GNL3L	EEF2		PPP2CA
AC135050.1	GOLGB1	EHF		PRDX6
AC138305.3	GP9	EIF1AX		PRKAR1A
AC138392.1	GPAA1	EIF3A		PRKAR2A
AC139530.2	GPN3	EIF3E		PTBP3
AC144530.1	GPR119	EIF3J		PTGES3
AC144652.1	GPR31	EIF3K		PTTG1IP
AC145207.5	GPR88	EIF4A2		QTRT2
AC239868.1	GRIK2	ELOC		RAB9A
AC240274.1	GRIK5	EMC7		RABGGTA
AC242842.3	GRIN3A	EMP1		RABL6
AC243919.1	GSR	ENGASE		RASAL2
AC243960.2	GTF3C6	ENPP4		RBBP8
AC244197.3	H2AFX	EPB41		RBM22
AC245452.2	HCG4B	EPHB4		RBM4B
AC246787.1	HDAC2	EPM2A		RC3H2
ACAA2	HECW2	ERAP2		REEP5
ACACA	HHLA2	ERC1		RER1
ACAD8	HLAC	ESR1		RHOA
ACADM	HMGN3	ETF1		RMC1
ACADSB	HN1	ETNK1		RNF11
ACADVL	HNRNPD	ETNPPL		RNMT
ACAP2	HOXB13AS1	ETV4		RPL13
ACAT1	HSD3B1	EVI5		RPL15
ACBD3	HSPB2	EYA4		RPL19
ACBD5	HTATSF1	EZR		RPL21
ACBD6	HTRA1	F12		RPL22
ACBD7	IAPP	F2RL2		RPL30
ACD	ICAM4	F9		RPL31
ACER3	ICOS	FABP1		RPL32
ACLY	ICOSLG	FAM117A		RPL37
ACOT1	IER3	FAM184A		RPL39
ACOT2	IFT20	FAM222B		RPL7
ACOT7	IGSF8	FAM49A		RPL9
ACOT9	IL7R	FAM49B		RPLP1
ACOX1	INCENP	FAT4		RPS12
ACOX3	INHA	FAU		RPS13
ACP2	IQCH	FBXO11		RPS18
ACP6	IRAK1	FCGR2C		RPS20
ACSL1	ITGB3	FCGR3B		RPS23
ACSS3	ITLN1	FDX1		RPS24
ACTB	ITM2B	FEM1C		RPS29
ACTG1	JAG2	FER1L4		RPS4X
ACTN1	KBTBD13	FEZ2		RPS6
ACTN4	KCNQ3	FGF4		RPS7
ACTR1A	KCTD4	FKRP		RPS8
ACTR1B	KCTD6	FTH1		RSL24D1
ACTR2	KCTD7	FTH1P5		S100A13
ACTR5	KIAA0748	FZD1		SACS
ACTR6	KNCN	FZD6		SAP30BP
ACVR2B	KRTAP62	FZD8		SDHC
ACY1	LAMB2P1	GALE		SEC11A
ADAM10	LCE2A	GALK2		SEC22B
ADAM9	LEFTY1	GALNT3		SEC24A
ADAMTS15	LGALS9	GATC		SEC61B
ADAMTSL1	LIMCH1	GATD3A		SERP1
ADAR	LINC00029	GBA		SETD3
ADARB1	LINC00106	GBE1		SF3A3
ADAT1	LINC00246A	GBP2		SIRPA
ADCY9	LINC00260	GC		SKP1
ADD3	LIPH	GCHFR		SLC25A3
ADGRA3	LOC100128139	GCNT3		SLC25A38
ADH5	LOC100128242	GDE1		SLC26A2
ADI1	LOC100128338	GEMIN2		SLC38A2
ADIPOR2	LOC100130451	GGCX		SLC38A7
ADIRF	LOC100130705	GGNBP2		SLC39A8
ADK	LOC100132057	GHRHR		SLC7A6
ADNP2	LOC100132273	GIMAP4		SMURF2
ADO	LOC100132707	GLT8D2		SNW1
ADPGK	LOC100133991	GNA11		SNX16
ADPRHL2	LOC100216545	GNAI1		SOD2
ADRB2	LOC100507205	GNG7		SOWAHC
ADRM1	LOC100507410	GNL2		SPAG5
ADSL	LOC113230	GNLY		SPDEF
AEN	LOC283403	GOLGA1		SRBD1
AF201337.1	LOC283547	GOLGA7		SREK1
AFF1	LOC283887	GOLT1B		ST7
AFF4	LOC285629	GOT1		STAU1
AFG3L2	LOC338817	GPR107		STK3
AFMID	LOC375190	GPR157		STX12
AGA	LOC389493	GPR161		SUCLG1
AGAP1	LOC400236	GPR68		SYNE2
AGAP3	LOC401557	GRAMD1C		TAF1D
AGBL5	LOC440993	GRB10		TAF2
AGGF1	LOC642366	GSDMB		TAPT1
AGK	LOC643719	GTF2A2		TARS
AGL	LOC644277	HAMP		TFF3
AGO3	LOC729852	HBE1		TGFBR1
AGO4	LOXL3	HEXB		TIMM8A
AGPAT2	LPPR2	HGFAC		TLK2
AGPAT3	LRRC37A3	HIF1A		TM9SF3
AGPAT5	LRRC45	HIST1H1D		TMED10
AGPS	LSM5	HIST1H2BK		TMED5
AGTPBP1	LSM6	HIST1H3I		TMEM120B
AHCTF1	LTB4R2	HMGN1		TMEM127
AHCY	LYSMD4	HNRNPA2B1		TMEM165
AHI1	LYZL1	HNRNPD		TMX2
AHNAK	MAGEA6	HOXD11		TNIP1
AHSA1	MAGOHB	HPCAL4		TNPO1
AIDA	MAPK13	HPX		TOMM20
AIF1L	MCTP1	HS1BP3		TOR1AIP2
AIFM1	MDC1	HS2ST1		TPT1
AIFM2	MDGA1	HSD17B12		TRAPPC10
AIG1	MEG3	HSD17B3		TRAPPC6A
AIMP1	MEST	HSPG2		TRIP12
AIP	METAP2	HYAL3		TSPAN3
AK1	MIA3	IBTK		TSPAN5
AK3	MIR137HG	IDS		TTC33
AK4	MMEL1	IFT122		TUBB2B
AKAP1	MPI	IGSF1		UBC
AKAP11	MPV17	IKZF2		UBE2B
AKAP13	MRPL19	IMPAD1		UBXN1
AKAP17A	MRPL24	INF2		UFM1
AKAP8	MRPL47	INTS6		UHRF1BP1L
AKAP8L	MRPL50	INTS7		URB2
AKIP1	MSH2	IPO5		USP16
AKR1A1	MSH6	IPO7		USP46
AKR7A2	MSI2	IQCE		UTP11
AKT1	MSRB3	IRAK1		VAMP7
AKT1S1	MYCBP	IRF8		VDAC2
AKT2	MYO9A	IST1		VDR
AKTIP	N4BP1	KANK2		VIM
AL009174.1	N4BP2L1	KCMF1		VPS37C
AL031727.1	NADK	KCNA10		VPS4A
AL034430.2	NCAPG	KCNA4		WASHC5
AL035071.1	NCEH1	KCND2		WBP11
AL035456.1	NCF4	KCNIP2		WDR41
AL035661.1	NCL	KCNK10		WEE1
AL049597.1	NCOR1	KDM2A		XBP1
AL049840.4	NF2	KHDRBS1		XRCC5
AL049873.1	NKX32	KIF1B		YARS
AL080243.2	NOC3L	KIF2A		YPEL5
AL096870.1	NOLC1	KIF5B		ZBTB18
AL109618.1	NPY	KIR2DL2		ZFAND1
AL109741.2	NSA2	KLF10		ZFAND5
AL121594.1	NTN4	KLHL20		ZNF16
AL121832.2	NUDT11	KLRB1		ZNF587
AL122020.1	NUP35	KPNA2		ZNF652
AL135905.2	NXN	KPNA4
AL136454.1	NYNRIN	KPNB1
AL137127.1	ODC1	KRT1
AL139246.5	ODF2	KRTAP2
AL157871.3	ODZ4	LACTB2
AL157935.2	ONECUT2	LAMC2
AL158152.1	OR10A4	LAMP5
AL158823.1	OR10J5	LAPTM4A
AL161787.1	OR10P1	LBX1
AL162430.1	OR1L3	LDHA
AL353691.2	OR1S1	LILRB3
AL354714.2	OR2A2	LINC00472
AL354740.1	OR2A9P	LINS1
AL355001.2	OR2M7	LITAF
AL355309.1	OR4X2	LMO1
AL355312.6	OR5AK4P	LOC100287387
AL355338.1	OR5H1	LOC100294145
AL355802.1	OR5L2	LRBA
AL356535.1	OR8B3	LRPPRC
AL358781.1	PABPC4	LRRC59
AL391058.1	PAG1	LRRFIP2
AL391121.1	PAICS	LRRN3
AL445363.3	PAPPA	LSM14A
AL445524.1	PAQR5	LUZP2
AL450998.2	PARK2	LYPLA1
AL512310.8	PCDH19	MAGEA1
AL512343.1	PCDHB16	MAGEB1
AL590867.2	PCP2	MAGED4B
AL591846.1	PDCD2L	MALT1
AL592114.1	PFKFB3	MAML1
AL627402.1	PGM2	MAP3K20
AL662884.1	PHF17	MAPK9
ALAD	PHF19	MAPT
ALDH16A1	PHF21A	MARCH5
ALDH18A1	PIR	MARS
ALDH2	PKIA	MATR3
ALDH3A2	PKLR	MBD2
ALDH5A1	PLA2G12B	MCFD2
ALDH6A1	PLCH2	MED13
ALDH7A1	PLEKHA2	MED24
ALDH9A1	PLSCR3	MED8
ALG14	PNPT1	MEPE
ALG3	POLD3	MFSD12
ALG6	POLE3	MMP1
ALG8	POLR2H	MMP10
ALG9	POLR3H	MMP16
ALKBH1	POU4F2	MMP2
ALKBH2	POU6F1	MMP27
ALKBH3	PP12613	MMS19
ALKBH7	PPAT	MOB1A
ALYREF	PPIF	MOCOS
AMBRA1	PPIL1	MORF4L1
AMFR	PPM1F	MORF4L2
AMMECR1	PPP1CB	MORN1
AMOT	PPP1R36	MPIG6B
AMOTL1	PRDM13	MPP2
AMPD2	PRPF38A	MROH9
AMZ2	PRR22	MS4A2
ANAPC1	PRR5L	MSC
ANAPC11	PRRT2	MSR1
ANAPC13	PRSS33	MSRA
ANAPC16	PSMD1	MTCH1
ANAPC7	PSMD12	MTDH
ANGEL1	PSMD14	MTHFD2
ANGEL2	PSMD2	MTMR6
ANK3	PYDC1	MTREX
ANKFY1	PYY2	MUC13
ANKHD1-EIF4EBP3	RAB14	MUC3B
ANKLE2	RAD18	MYH10
ANKRD10	RAVER1	MYL6
ANKRD11	RBM38	MYO1A
ANKRD12	RBMS2	MYO1C
ANKRD13C	RBPMS	MYO1E
ANKRD17	REPS2	MYO9A
ANKRD19P	RMI1	MYOZ3
ANKRD26	RNF150	N6AMT1
ANKRD27	RNF212	NAA50
ANKRD39	RPS23	NAB1
ANKRD46	RTBDN	NACA
ANKRD49	RTKN2	NACAD
ANKRD50	S100PBP	NAP1L1
ANKRD54	SAE1	NASP
ANKRD9	SAMD1	NCL
ANKZF1	SAP30	NCR2
ANLN	SCAMP1	NDST1
ANO10	SCLY	NETO2
ANO6	SCO1	NEUROD1
ANO8	SCUBE1	NIN
ANP32B	SEMA3D	NIPBL
ANP32E	SERINC4	NOL7
ANTXR1	SERPINA6	NOP53
ANXA2	SFPQ	NOTCH2
ANXA2P1	SH2D4A	NOTCH2NLA
ANXA2P2	SH3TC2	NPC1
ANXA3	SHISA4	NPM1
ANXA5	SHPK	NPTN
ANXA6	SIGLEC6	NPVF
ANXA7	SKP1	NR3C1
AOPEP	SLC19A1	NR4A3
AOX1	SLC22A8	NRDC
AP000936.3	SLC25A15	NRIP1
AP001024.1	SLC25A19	NRP1
AP001086.1	SLC25A33	NSG2
AP1AR	SLC25A47	NT5E
AP1B1	SLC27A4	NTRK1
AP1G1	SLC2A5	NTSR1
AP1M2	SLC2A9	NUMB
AP1S1	SLC34A3	ONECUT2
AP1S2	SLC35D1	OPCML
AP1S3	SLC38A1	OPHN1
AP2A1	SLC39A8	OSBPL8
AP2B1	SLC43A3	OSBPL9
AP2M1	SLC5A11	OVOL3
AP2S1	SLC5A6	PABPC1
AP3D1	SLC6A15	PABPC3
AP3M1	SLC6A17	PACSIN2
AP3M2	SLC8A2	PADI1
AP3S1	SLCO4A1	PALLD
AP3S2	SLCO5A1	PAPPA
AP4E1	SLITRK5	PARD6A
AP4M1	SNRPD1	PARP3
AP5B1	SNX22	PCOTH
AP5M1	SOX3	PDCD10
AP5S1	SP9	PDCD4
APEX1	SPHAR	PDE10A
APEX2	SPHKAP	PDE4DIP
APH1A	SPRNP1	PDP1
API5	SPRYD4	PDS5A
APIP	SPSB4	PDZD8
APLP2	SRM	PFKFB3
APMAP	SRPK1	PGGHG
APOPT1	SSTR3	PHB2
APP	SSTR4	PHC3
APPBP2	ST13	PHEX
APPL1	ST6GALNAC4	PIK3CG
APRT	STAT5A	PIKFYVE
APTX	SUB1	PJA2
AQP3	SULF1	PLAAT4
AQR	TAAR8	PLAC8
AR	TAS2R50	PLEKHB1
AREG	TBC1D3P5	PLXDC2
AREL1	TCEAL6	PLXND1
ARF4	TCOF1	PMS2P1
ARF6	THBS3	PMVK
ARFGAP1	THOC7	PNLIP
ARFGAP2	TIGD2	POLR2D
ARFGAP3	TIGD6	POLR3D
ARFGEF3	TIPIN	POLR3G
ARFIP2	TM7SF3	POMT2
ARFRP1	TMCC3	PPFIBP1
ARG2	TMCO7	PPIL2
ARGLU1	TMEM150A	PPP1CB
ARHGAP1	TMEM179	PPP1R9A
ARHGAP11A	TMEM62	PPP2CA
ARHGAP12	TMEM95	PPP2R2A
ARHGAP18	TNFRSF8	PPP6C
ARHGAP19	TOMM20L	PPY
ARHGAP21	TOMM34	PRB3
ARHGAP27P1-BPTFP1-KPNA2P3	TOMM5	PRDM12
ARHGAP29	TP53BP1	PRDX6
ARHGAP35	TRIM34	PRG3
ARHGAP5	TRIM69	PRKAR1A
ARHGDIA	TRPC2	PRKAR2A
ARHGDIB	TRPM5	PRLH
ARHGEF18	TSPAN3	PRLR
ARHGEF2	TSTA3	PRNP
ARHGEF26	TTC21A	PRTN3
ARHGEF3	TTYH1	PSG4
ARHGEF39	TUBG1	PSMD1
ARHGEF5	TUBGCP2	PTBP3
ARHGEF7	TUBGCP6	PTGES3
ARHGEF9	UBE2S	PTGFR
ARID2	UBE3A	PTTG1IP
ARID3A	UBQLN2	PTX3
ARID4B	UBQLN4	PVRIG
ARID5B	UBR7	PWAR5
ARIH1	UBXN8	QPCTL
ARL1	UCK2	QTRT2
ARL13B	UFC1	RAB2A
ARL14EP	UMPS	RAB7A
ARL16	UNC5A	RAB9A
ARL2	USP1	RAB9BP1
ARL3	USP19	RABGGTA
ARL4A	VAMP2	RABL6
ARL4C	VPS53	RALGAPA1P1
ARL4D	WDR5	RALGPS2
ARL5A	WDR77	RANBP9
ARL6IP1	WIBG	RAP1B
ARL6IP4	WRAP73	RASAL2
ARL6IP5	XYLT1	RASGRP2
ARL6IP6	YIPF3	RASL11B
ARL8A	YPEL2	RB1CC1
ARMC1	YPEL4	RBBP8
ARMC10	ZBTB25	RBKS
ARMC5	ZFYVE28	RBM12
ARMC8	ZMIZ1	RBM22
ARMC9	ZMYND12	RBM4B
ARMCX6	ZNF136	RBMXL2
ARMCX7P	ZNF17	RC3H2
ARMH3	ZNF224	RDX
ARMT1	ZNF254	REEP2
ARNT	ZNF286A	REEP5
ARPC1A	ZNF491	RER1
ARPC3	ZNF665	RHEB
ARPC4	ZNF710	RHOA
ARPC5	ZNF815	RIN2
ARPIN	ZNF99	RMC1
ARPP19	ZSWIM6	RNF11
ARRB2		RNMT
ARRDC1		ROCK1
ARSB		ROS1
ARSD		RPA4
ARSK		RPGR
ASAH1		RPL10L
ASAP1		RPL13
ASB1		RPL15
ASB6		RPL19
ASB8		RPL21
ASCC1		RPL22
ASCC2		RPL30
ASCC3		RPL31
ASF1B		RPL32
ASH2L		RPL37
ASL		RPL39
ASPH		RPL7
ASPM		RPL9
ASPSCR1		RPLP1
ASRGL1		RPS12
ASXL1		RPS13
ASXL2		RPS18
ATAD1		RPS20
ATAD2		RPS23
ATE1		RPS24
ATF1		RPS29
ATF5		RPS4X
ATF6		RPS6
ATF6B		RPS7
ATG10		RPS8
ATG101		RSL24D1
ATG12		RTN4
ATG14		S100A13
ATG16L1		S100B
ATG2A		SACS
ATG2B		SAP30BP
ATG4A		SAP30L
ATG4B		SCARA3
ATIC		SDHC
ATL2		SEC11A
ATL3		SEC22B
ATM		SEC24A
ATMIN		SEC61A2
ATOX1		SEC61B
ATP13A1		SEMA5A
ATP1B3		SERBP1
ATP2A3		SERP1
ATP5F1A		SERPINB8
ATP5F1C		SETD3
ATP5F1D		SETD6
ATP5F1E		SF3A3
ATP5F1EP2		SFTPB
ATP5IF1		SFXN3
ATP5MC1		SH3BP5
ATP5MC1P6		SH3GLB1
ATP5MC2		SHC3
ATP5MC2P1		SHOC2
ATP5MD		SIRPA
ATP5MDP1		SIRPB1
ATP5ME		SKIL
ATP5MF		SKP1
ATP5MG		SLC1A3
ATP5MPL		SLC1A7
ATP5PB		SLC22A18
ATP5PD		SLC25A3
ATP5PF		SLC25A38
ATP5PO		SLC26A10
ATP6V0A1		SLC26A2
ATP6V0A2		SLC2A2
ATP6V0B		SLC35G2
ATP6V0C		SLC38A2
ATP6V0D1		SLC38A7
ATP6V0E1		SLC39A8
ATP6V0E2		SLC45A2
ATP6V1A		SLC7A5P1
ATP6V1B2		SLC7A6
ATP6V1C1		SLCO5A1
ATP6V1C2		SMIM2
ATP6V1D		SMNDC1
ATP6V1E1		SMURF2
ATP6V1G1		SNCG
ATP8B1		SNORD61
ATP8B2		SNRPN
ATP9A		SNW1
ATPAF1		SNX16
ATPAF2		SOAT2
ATPSCKMT		SOCS3
ATRAID		SOCS6
ATXN10		SOD2
ATXN1L		SON
ATXN3		SOWAHC
ATXN7		SPAG5
ATXN7L3		SPART
ATXN7L3B		SPDEF
AUP1		SPINT3
AURKA		SPOCK2
AURKAIP1		SPRR3
AURKB		SRBD1
AVEN		SREK1
AVL9		SSPN
AXIN1		ST3GAL6
AXIN2		ST7
AZIN1		STAG2
B3GALNT1		STAU1
B3GALNT2		STK16
B3GALT6		STK3
B4GALT1		STRAP
B4GALT2		STUB1
B4GALT3		STX12
B4GALT4		STX18
B4GALT5		SUCLG1
B4GAT1		SYNE2
B9D2		SYT11
BACH1		TAAR5
BAD		TAF1D
BAG1		TAF2
BAG2		TAPT1
BAG3		TARS
BAG4		TBC1D29P
BAG5		TBX3
BAG6		TBX4
BAHD1		TCF7
BAIAP2L1		TCN2
BAK1		TDP1
BAMBI		TEKT2
BANP		TEX11
BAP1		TFAP4
BARD1		TFF3
BARX2		TGFB1I1
BASP1		TGFBR1
BAX		TGM2
BBC3		TIMM8A
BBS4		TLK2
BBS7		TLR3
BBX		TM9SF3
BCAP29		TMED10
BCAP31		TMED5
BCAR3		TMED7
BCAS2		TMEM120B
BCAS3		TMEM127
BCAT2		TMEM165
BCCIP		TMEM204
BCDIN3D		TMEM212
BCKDK		TMX2
BCL10		TNFRSF11B
BCL11B		TNFRSF25
BCL2		TNIP1
BCL2L11		TNIP3
BCL2L12		TNNC2
BCL3		TNPO1
BCL6		TOE1
BCL7A		TOMM20
BCL7B		TOR1AIP2
BCL9		TP53TG3
BCL9L		TPT1
BCLAF1P2		TRANK1
BCYRN1		TRAPPC10
BDP1		TRAPPC6A
BECN1		TRAV12
BEND7		TRGC2
BET1		TRIM36
BET1L		TRIM39
BFAR		TRIM62
BHLHE41		TRIM66
BICD2		TRIM8
BICRAL		TRIP12
BID		TRMT12
BIRC2		TRPC2
BIRC5		TRPC5
BLCAP		TSPAN3
BLMH		TSPAN5
BLOC1S1		TTC22
BLOC1S3		TTC33
BLOC1S4		TTLL7
BLVRB		TUBA3C
BLZF1		TUBB2B
BMP7		TUG1
BMS1		U2SURP
BNC2		UBC
BNIP1		UBE2B
BNIP2		UBE2D2
BNIP3		UBE2D3
BNIP3L		UBE2E1
BOD1		UBE2K
BOD1L1		UBL3
BOLA1		UBXN1
BOLA2		UBXN7
BOLA2B		UFM1
BOLA3		UHRF1BP1L
BOP1		URB2
BORCS7		USP16
BORCS8		USP21
BPNT1		USP36
BRAF		USP46
BRAP		USP5
BRAT1		UTP11
BRCA1		VAMP7
BRCA2		VDAC2
BRCC3		VDR
BRD3		VGF
BRD4		VIM
BRD7		VMP1
BRD8		VPS13D
BRD9		VPS26A
BRI3		VPS37C
BRI3BP		VPS4A
BRIP1		VPS52
BRK1		VWA7
BRMS1		WASHC5
BRMS1L		WBP11
BROX		WDR41
BRWD3		WEE1
BSDC1		WNT10B
BSG		WTAP
BST2		XBP1
BTBD1		XRCC5
BTBD10		YARS
BTBD10P1		YIPF6
BTBD2		YPEL5
BTBD6		YTHDF2
BTBD9		YTHDF3
BTF3		YWHAQ
BTF3L4		ZBED2
BTF3P8		ZBTB18
BTG1		ZDHHC7
BTG3		ZFAND1
BUB1		ZFAND5
BUB1B		ZFHX2
BUD13		ZFYVE9
BUD31		ZIC4
BX679664.3		ZNF16
BYSL		ZNF211
BZW1P1		ZNF235
C11orf1		ZNF432
C11orf24		ZNF440
C11orf49		ZNF516
C11orf54		ZNF544
C11orf58		ZNF587
C11orf68		ZNF587B
C11orf71		ZNF652
C11orf95		ZNF692
C11orf98
C12orf29
C12orf43
C12orf45
C12orf49
C12orf57
C12orf65
C12orf73
C12orf75
C14orf119
C15orf39
C15orf40
C15orf61
C16orf70
C16orf72
C16orf74
C16orf91
C17orf58
C17orf80
C18orf21
C18orf32
C19orf12
C19orf33
C19orf47
C19orf48
C19orf53
C1D
C1GALT1
C1GALT1C1
C1orf109
C1orf131
C1orf174
C1orf198
C1orf226
C1orf35
C1orf43
C1orf50
C1orf52
C1orf74
C1QBP
C20orf27
C21orf58
C22orf39
C2orf49
C2orf68
C3orf14
C3orf38
C4orf19
C4orf3
C4orf46
C4orf48
C5orf15
C5orf56
C6orf120
C6orf132
C6orf226
C6orf47
C6orf89
C7orf26
C7orf50
C8orf33
C8orf76
C8orf82
C9orf116
C9orf16
C9orf40
C9orf64
C9orf78
C9orf85
CA12
CAAP1
CAB39L
CABLES2
CACNB3
CACUL1
CACYBP
CADM1
CADPS2
CALCOCO2
CALM2
CALM2P2
CALM2P3
CALM3
CALR
CALU
CAMK2G
CAMK2N1
CAMLG
CAMSAP1
CAMTA2
CANT1
CANX
CAP1
CAP2
CAPN2
CAPN7
CAPRIN2
CAPZA2
CAPZB
CARD19
CARD9
CARHSP1
CARS
CASC3
CASD1
CASKIN2
CASP2
CASP3
CASP6
CASP7
CASP8AP2
CAST
CAT
CAV1
CAVIN1
CBFA2T2
CBFA2T3
CBL
CBR1
CBR4
CBWD1
CBWD2
CBWD3
CBWD5
CBWD6
CBX1
CBX2
CBX3P9
CBX4
CBX5
CBX6
CBX8
CBY1
CCAR2
CCDC112
CCDC117
CCDC12
CCDC124
CCDC127
CCDC137
CCDC14
CCDC142
CCDC167
CCDC186
CCDC34
CCDC47
CCDC51
CCDC57
CCDC58
CCDC59
CCDC6
CCDC69
CCDC71
CCDC71L
CCDC85C
CCDC88C
CCDC90B
CCDC92
CCDC93
CCDC97
CCN1
CCN2
CCNA2
CCNB1
CCNB1IP1
CCNB2
CCNC
CCND1
CCND2
CCND3
CCNDBP1
CCNG1
CCNG2
CCNH
CCNI
CCNK
CCNO
CCNQ
CCNY
CCP110
CCSAP
CCSER2
CCT2
CCT3
CCT4
CCT5
CCT6A
CCT7
CCT8
CCZ1
CCZ1B
CD164
CD24
CD276
CD2AP
CD2BP2
CD320
CD44
CD47
CD55
CD59
CD63
CD81
CD82
CD9
CD99
CD99L2
CDC123
CDC20
CDC23
CDC25A
CDC25C
CDC26
CDC27
CDC37
CDC40
CDC42BPA
CDC42BPB
CDC42EP4
CDC42SE2
CDC45
CDC5L
CDC7
CDC73
CDCA2
CDCA5
CDCA7L
CDCA8
CDCP1
CDH2
CDH3
CDIPT
CDK14
CDK17
CDK19
CDK2
CDK2AP1
CDK2AP2
CDK5
CDK5R1
CDK5RAP1
CDK5RAP2
CDK5RAP3
CDK8
CDK9
CDKN1A
CDKN1B
CDKN2AIP
CDKN2AIPNL
CDKN2B-AS1
CDKN2D
CDKN3
CDR2L
CDS1
CDS2
CDT1
CDYL2
CEBPA
CEBPB
CEBPD
CEBPG
CEBPZ
CEBPZOS
CEMIP2
CEMP1
CENPA
CENPB
CENPBD1
CENPBD1P1
CENPE
CENPF
CENPK
CENPL
CENPM
CENPN
CENPP
CENPQ
CENPS
CENPU
CENPV
CENPW
CENPX
CEP120
CEP135
CEP152
CEP170
CEP250
CEP350
CEP55
CEP57
CEP63
CEP76
CEP78
CEP85
CEP89
CEP97
CEPT1
CERCAM
CERK
CERS2
CERS5
CERS6
CES2
CETN2
CETN3
CFAP20
CFAP298
CFAP97
CFD
CGGBP1
CHAF1A
CHCHD1
CHCHD10
CHCHD2
CHCHD3
CHCHD4
CHCHD6
CHD1
CHD2
CHD6
CHEK1
CHERP
CHIC2
CHID1
CHKA
CHML
CHMP1A
CHMP1B
CHMP2A
CHMP2B
CHMP3
CHMP4A
CHMP4C
CHN1
CHORDC1
CHP1
CHPF
CHPT1
CHRAC1
CHST11
CHST12
CHST14
CHST15
CHSY1
CHTF8
CHTOP
CHURC1
CIAO1
CIAO2A
CIAO2B
CIAPIN1
CIB1
CINP
CIP2A
CIPC
CIR1
CIRBP
CISD1
CISD2
CISD3
CITED2
CKAP2
CKAP2L
CKAP4
CKB
CKLF
CKMT1A
CKS2
CLASP2
CLCC1
CLCN3
CLDN3
CLDN4
CLDN7
CLDND1
CLEC2D
CLGN
CLIC1
CLIC4
CLIP1
CLK1
CLK2
CLK4
CLN5
CLN8
CLNS1A
CLOCK
CLPB
CLPTM1
CLPTM1L
CLSPN
CLSTN1
CLTB
CLU
CLUAP1
CLUH
CMBL
CMC1
CMC2
CMSS1
CMTM6
CMTM8
CMTR2
CNIH1
CNIH4
CNN2
CNN3
CNNM2
CNNM3
CNNM4
CNOT11
CNOT6
CNOT7
CNP
CNPPD1
CNPY2
CNPY3
CNPY4
CNST
COA3
COA4
COA5
COA7
COASY
COBL
COG3
COG4
COG5
COG8
COIL
COL17A1
COL3A1
COL4A3BP
COMMD1
COMMD10
COMMD2
COMMD4
COMMD6
COMMD7
COMMD8
COMT
COMTD1
COP1
COPB1
COPB2
COPE
COPRS
COPS4
COPS5
COPS6
COPS9
COQ10B
COQ2
COQ4
COQ6
COQ7
COQ8A
COQ9
CORO1B
CORO1C
CORO2A
CORO7-PAM16
COTL1
COX10
COX14
COX15
COX16
COX17
COX19
COX20
COX4I1
COX5B
COX6A1
COX6B1
COX6C
COX6CP7
COX7A2
COX7B
COX7C
COX8A
CPE
CPNE1
CPNE3
CPOX
CPPED1
CPSF1
CPSF3
CPSF4
CPT1A
CPT2
CPTP
CRABP2
CRACR2B
CRAT
CRCP
CREB3
CREB3L2
CREB3L4
CREBBP
CREBL2
CREBRF
CREG1
CREM
CRIM1
CRIP1
CRIPT
CRKL
CRNDE
CRNKL1
CRTAP
CRTC2
CRTC3
CRY2
CRYAB
CRYBG1
CRYL1
CRYZ
CRYZL1
CS
CSDE1
CSE1L
CSK
CSKMT
CSNK1A1
CSNK1E
CSNK1G2
CSNK2B
CSRNP1
CSRNP2
CSRP1
CST3
CSTB
CSTF1
CSTF2
CSTF2T
CT83
CTDNEP1
CTDSP2
CTDSPL
CTNNA1
CTNNAL1
CTNNB1
CTNNBIP1
CTNNBL1
CTNND2
CTNS
CTPS2
CTSB
CTSC
CTSD
CTSF
CTSH
CTSL
CTTNBP2NL
CUEDC1
CUEDC2
CUL2
CUL5
CUTA
CUX1
CWC15
CWC25
CWC27
CWF19L1
CWF19L2
CXADR
CXCL16
CXorf38
CXorf56
CXXC1
CYB561
CYB561D1
CYB561D2
CYB5A
CYB5B
CYB5D2
CYB5R1
CYBC1
CYC1
CYCS
CYCSP24
CYFIP1
CYFIP2
CYP1A1
CYP1B1
CYP51A1
CYSTM1
CYTH1
CYTH2
CYTH3
CZIB
D2HGDH
DAAM1
DAAM2
DAD1
DALRD3
DANCR
DAP
DAP3
DAPK3
DARS
DARS2
DAXX
DAZAP1
DBF4
DBI
DBNDD1
DBNDD2
DBP
DBR1
DBT
DCAF1
DCAF12
DCAF16
DCAF4
DCAF7
DCAKD
DCBLD1
DCBLD2
DCK
DCLRE1C
DCP1A
DCP2
DCTD
DCTN1
DCTN3
DCTN4
DCTN5
DCXR
DDAH1
DDAH2
DDB1
DDB2
DDHD2
DDIAS
DDIT3
DDIT4
DDR1
DDRGK1
DDX10
DDX18
DDX19A
DDX19B
DDX21
DDX23
DDX24
DDX27
DDX39A
DDX39B
DDX41
DDX42
DDX46
DDX49
DDX5
DDX50
DDX51
DDX52
DDX54
DDX55
DDX56
DDX58
DDX6
DEAF1
DECR1
DECR2
DEDD
DEDD2
DEF8
DEGS1
DEGS2
DEK
DELE1
DENND1A
DENND1B
DENND4B
DENND4C
DENND5B
DENND6A
DENR
DEPDC1
DEPDC1B
DERL1
DERL2
DESI1
DESI2
DFFA
DGCR2
DGCR6L
DGKD
DGKE
DGKH
DHCR24
DHCR7
DHFR
DHODH
DHRS1
DHRS2
DHRS4-AS1
DHRS4L2
DHRS7
DHRSX
DHTKD1
DHX15
DHX16
DHX29
DHX32
DHX33
DHX36
DHX37
DHX38
DHX40
DHX8
DHX9
DIAPH1
DIDO1
DIMT1
DIP2A
DIP2C
DIPK2A
DIS3
DKC1
DKK1
DLD
DLG1
DLG3
DLGAP5
DMAC2
DMAP1
DNAAF2
DNAAF5
DNAJA1
DNAJA3
DNAJB1
DNAJB12
DNAJB6
DNAJC10
DNAJC15
DNAJC17
DNAJC19
DNAJC19P9
DNAJC2
DNAJC21
DNAJC22
DNAJC24
DNAJC25
DNAJC25-GNG10
DNAJC30
DNAJC5
DNAJC8
DNAJC9
DNAL1
DNASE1
DNASE2
DNM1L
DNM2
DNMBP
DNMT1
DNPEP
DNPH1
DNTTIP1
DNTTIP2
DOHH
DOK1
DOLK
DOLPP1
DOP1B
DOT1L
DPAGT1
DPCD
DPF2
DPF3
DPH2
DPM2
DPM3
DPP3
DPP7
DPP8
DPP9
DPY19L1
DPY19L3
DPY19L4
DPY30
DPYSL3
DRAM1
DRAM2
DRAP1
DRG1
DSC2
DSCAM-AS1
DSCC1
DSE
DSG2
DSN1
DSP
DSTN
DSTYK
DTL
DTNA
DTNBP1
DTWD2
DTX2
DTX3
DTX3L
DTYMK
DUS3L
DUS4L
DUSP1
DUSP11
DUSP12
DUSP14
DUSP16
DUSP22
DUSP23
DUSP3
DUSP4
DUSP5
DUSP7
DUT
DUXAP10
DUXAP9
DVL1
DVL2
DVL3
DYM
DYNC1H1
DYNC1I2
DYNC1LI2
DYNLL2
DYNLRB1
DYNLT1
DYNLT3
DYRK3
E2F1
E2F2
E2F4
E2F6
E2F7
E4F1
EAF1
EAPP
EBAG9
EBLN3P
EBNA1BP2
EBPL
ECE1
ECH1
ECHDC1
ECHDC2
ECHS1
ECI1
ECI2
ECPAS
ECSIT
ECT2
EDC3
EDEM1
EDEM2
EDF1
EDN1
EEA1
EEF1A1
EEF1A1P11
EEF1A1P25
EEF1A1P9
EEF1AKMT2
EEF1AKNMT
EEF1B2
EEF1B2P1
EEF1B2P2
EEF1B2P3
EEF1B2P6
EEF1D
EEF1DP1
EEF1E1
EEF1GP5
EEF2
EEF2KMT
EFCAB11
EFCAB14
EFEMP1
EFHD1
EFNA1
EFNA4
EFR3A
EFR3B
EGLN1
EGLN2
EHD4
EHF
EHMT2
EID2
EIF1AD
EIF1AX
EIF1B
EIF2A
EIF2AK1
EIF2AK2
EIF2AK3
EIF2AK4
EIF2B1
EIF2B2
EIF2B3
EIF2B4
EIF2D
EIF2S2
EIF2S2P4
EIF2S3
EIF3A
EIF3C
EIF3CL
EIF3D
EIF3F
EIF3G
EIF3H
EIF3I
EIF3K
EIF3L
EIF3M
EIF4A3
EIF4B
EIF4BP3
EIF4BP6
EIF4E2
EIF4EBP2
EIF4G1
EIF4G2
EIF4G3
EIF5
EIF5AL1
EIF5P1
EIF6
EIPR1
ELAC2
ELAVL1
ELF4
ELK1
ELK4
ELL
ELMO2
ELMOD2
ELOB
ELOC
ELOF1
ELOVL1
ELOVL5
ELOVL7
ELP1
ELP2
ELP3
ELP4
ELP5
ELP6
EMB
EMC1
EMC10
EMC3
EMC4
EMC7
EMC8
EMC9
EMP2
ENAH
ENC1
ENDOD1
ENDOV
ENO1
ENO2
ENOSF1
ENPP1
ENPP4
ENSA
ENTPD6
ENTPD7
ENTR1
ENY2
EP300
EP400
EPAS1
EPB41
EPB41L2
EPB41L4A-AS1
EPB41L5
EPC1
EPC2
EPCAM
EPDR1
EPG5
EPHA2
EPHA4
EPHB2
EPHB3
EPHB4
EPM2AIP1
EPN2
EPS15
EPS15L1
EPS8
EPS8L2
ERAL1
ERBB2
ERBB3
ERC1
ERCC1
ERCC2
ERCC6L2
ERF
ERGIC1
ERGIC2
ERGIC3
ERH
ERI1
ERI3
ERLEC1
ERLIN1
ERLIN2
ERMARD
ERMP1
ERO1A
ERRFI1
ESCO1
ESCO2
ESD
ESF1
ESPL1
ESRP1
ESYT1
ESYT2
ETF1
ETFA
ETFB
ETFDH
ETHE1
ETNK1
ETNK2
ETS1
ETV1
ETV3
ETV5
ETV6
EVI5L
EVL
EXOC2
EXOC3
EXOC4
EXOC5P1
EXOC6
EXOC6B
EXOC7
EXOSC10
EXOSC5
EXOSC6
EXOSC7
EXOSC8
EXOSC9
EYA3
EZR
F11R
F12
F2RL1
F8
F8A1
F8A3
FAAP100
FAAP20
FADD
FADS1
FAF1
FAF2
FAH
FAHD1
FAHD2A
FAM102A
FAM107B
FAM111A
FAM111B
FAM114A1
FAM120AOS
FAM122B
FAM126B
FAM129A
FAM129B
FAM133DP
FAM136A
FAM149B1
FAM160A2
FAM160B1
FAM162A
FAM168B
FAM173A
FAM174A
FAM177A1
FAM189B
FAM192A
FAM193A
FAM199X
FAM204A
FAM207A
FAM20B
FAM210A
FAM210B
FAM214A
FAM216A
FAM217B
FAM219A
FAM220A
FAM234A
FAM241A
FAM241B
FAM24B
FAM32A
FAM3A
FAM3C
FAM43A
FAM49B
FAM50A
FAM50B
FAM53B
FAM57A
FAM71D
FAM72C
FAM72D
FAM76B
FAM83A
FAM83D
FAM83G
FAM83H
FAM86DP
FAM89B
FAM8A1
FAM91A1
FAM98B
FAM98C
FANCC
FANCD2
FANCE
FANCF
FANCG
FANCI
FARP2
FARSA
FARSB
FASN
FASTK
FASTKD5
FAT1
FAU
FAUP1
FBH1
FBL
FBLN1
FBN1
FBP1
FBRSL1
FBXL15
FBXL17
FBXL18
FBXL19
FBXL20
FBXL3
FBXL5
FBXO17
FBXO21
FBXO25
FBXO28
FBXO3
FBXO30
FBXO31
FBXO32
FBXO34
FBXO46
FBXO5
FBXO8
FBXW11
FBXW2
FBXW4
FBXW5
FBXW9
FCF1
FCHO2
FDFT1
FDX1
FDXR
FECH
FEM1A
FEN1
FER
FERMT1
FERMT2
FEZ2
FGD4
FGD5-AS1
FGFR1OP2
FH
FHOD1
FIBP
FIGN
FIGNL1
FILIP1L
FIS1
FITM2
FIZ1
FJX1
FKBP11
FKBP1A
FKBP1C
FKBP2
FKBP3
FKBP4
FKBP5
FKBP9P1
FKRP
FKTN
FLAD1
FLCN
FLII
FLNA
FLOT1
[truncated: 4,373 more rows]

## Sheet: Breast Cancer DE Radiogenes
Gene	MCF7R vs MCF7	MDAR vs MDA	ZRR vs ZR	Expression status
AKT1	11.8504	-0.243327	10.9606	UP
ATM	5.97851	-0.743065	6.59125	UP
BAX	-5.57695	-2.37754	-5.20028	DOWN
BBC3	-2.22993	0.650556	-2.41628	DOWN
BCL2	5.17104	-0.230151	4.01397	UP
BIRC5	12.0861	0.265594	11.6826	UP
BRCA1	8.64225	1.10481	8.43836	UP
BRCA2	8.83974	0.857732	8.1662	UP
CASP3	-4.12244	-0.0444365	-8.84614	DOWN
CCND1	12.1614	-0.521977	13.2328	UP
CHEK1	8.91311	-0.312385	8.55733	UP
EGLN1	2.12943	-0.858699	9.5781	UP
HIF1A	4.59255	0.263953	9.91755	UP
JAK1	-9.83032	-0.0405554	-9.05466	DOWN
JUN	-1.71684	-0.618766	3.00637	UP
MAP2K1	8.74825	-0.577549	6.29514	UP
MAP2K2	11.3528	0.0744566	11.173	UP
MCL1	14.4284	0.019243	12.887	UP
MSH2	6.47577	1.21026	8.3872	UP
NBN	10.0152	-0.683513	8.74949	UP
NFKB1	8.26431	0.110126	8.95416	UP
NFKBIA	-10.7326	0.0334405	-11.0115	DOWN
PARP1	10.5257	-0.0600174	11.7836	UP
PLK1	8.50297	-0.350479	10.2141	UP
PMAIP1	-8.15045	-1.14443	-10.6908	DOWN
PRKDC	10.4491	0.270751	10.627	UP
PTEN	-10.7264	-0.206324	-11.3047	DOWN
RELA	9.98617	-0.41319	9.70722	UP
RNF8	1.96517	0.77485	7.93965	UP
SOD2	8.82513	0.0103651	6.18052	UP
STAT1	-9.77815	-0.293493	-9.3728	DOWN
STAT3	9.41862	1.84958	10.7569	UP
TERF2	9.35757	-0.0381785	9.98702	UP
TP53	-9.06486	-0.112773	-7.58375	DOWN
XIAP	9.65063	0.166482	10.2141	UP
