# Supplementary material for: Investigating Molecular Determinants of Cancer Cell Resistance to Ionizing Radiation Through an Integrative Bioinformatics Approach
Source: Front Cell Dev Biol. 2021 Apr 7;9:620248. doi: 10.3389/fcell.2021.620248 (PMC8058375; doi:10.3389/fcell.2021.620248)
Supplement: Supplementary Table 3 — List of the merged DEGs from each dataset, literature-derived genes/proteins and common molecules. [file Table_3.XLSX]

## Sheet: Sheet1
GSE13280 ∪ GSE97543 ∪ GSE120798	Literature	HTP ∩ Literature
AAGAB	ABCC4	ABCG2
AAK1	ABCG2	ACTR2
AAMDC	ACTR2	ACTR3
AAMP	ACTR3	ADAM9
AARS	ADAM9	AKT1
AARS2	AKT1	ANXA5
AASDH	ANXA5	ATM
AASDHPPT	ATF4	BANP
AASS	ATM	BAX
AATF	ATR	BBC3
ABCA3	BANP	BCL2
ABCB1	BAX	BECN1
ABCB4	BBC3	BIRC5
ABCB7	BCL2	BRCA1
ABCB8	BCL2L1	BRCA2
ABCC3	BECN1	CASP3
ABCC5	BIRC5	CCND1
ABCE1	BMI1	CD44
ABCF1	BRCA1	CD82
ABCF2	BRCA2	CDC27
ABCG2	CASP3	CHEK1
ABHD10	CASP9	CLU
ABHD11	CCND1	CTSL
ABHD12	CD44	EGLN1
ABHD14B	CD82	EIF2A
ABHD15	CDC27	EIF2AK3
ABHD16A	CFL1	EPHA2
ABHD17C	CHEK1	GDF15
ABHD2	CHEK2	HBP1
ABHD4	CLDN1	HIF1A
ABHD5	CLU	HMMR
ABI2	CTSL	HSP90AA1
ABITRAM	CXCL8	HSP90B1
ABL1	DCX	HSPA5
ABLIM1	DNMT3A	HSPD1
ABLIM2	EGFR	IDH1
ABR	EGLN1	JAK1
ABRACL	EIF2A	JUN
ABRAXAS2	EIF2AK3	KDM5B
ABT1	EPHA2	KEAP1
ABTB2	EPHB1	LIMS1
AC000089.1	FHIT	MAP2K1
AC002044.1	FN1	MAP2K2
AC002075.2	FOXO1	MARCKS
AC004057.1	FOXO3	MCL1
AC004086.1	FOXP3	MEPE
AC004156.1	GDF15	MMP2
AC004233.2	GLS2	MPI
AC004475.1	HAP1	MSH2
AC004552.1	HBP1	NBN
AC005261.2	HIF1A	NCK2
AC005332.6	HLA-G	NFE2L2
AC005884.2	HMGB1	NFKB1
AC005912.1	HMMR	NFKBIA
AC006001.3	HSP90AA1	NQO1
AC006453.2	HSP90B1	NTSR1
AC006971.1	HSPA5	PARP1
AC007128.1	HSPB1	PFN1
AC007160.1	HSPD1	PIM3
AC007537.1	HTRA2	PLK1
AC007969.1	IDH1	PMAIP1
AC008124.1	IFNG	PRKDC
AC008522.1	IGF1R	PTEN
AC008755.1	ITGB1	RELA
AC008764.8	JAK1	RNF2
AC009075.2	JUN	RNF8
AC009088.4	KDM5B	ROCK1
AC009133.1	KEAP1	SENP1
AC009133.6	LIMS1	SLC22A18
AC009245.1	MAP2K1	SNAI2
AC009630.1	MAP2K2	SOD1
AC010336.1	MARCKS	SOD2
AC010605.1	MCL1	STAT1
AC010642.2	MEPE	STAT3
AC010733.1	MGMT	SUB1
AC010733.2	MIR124-2HG	TERF1
AC010969.2	MIR138-2	TERF2
AC011447.1	MIR144	TFF3
AC011462.5	MIR145	THBS1
AC011495.1	MIR15A	TP53
AC011825.1	MIR16-1	TP53INP1
AC012146.1	MIR16-2	TPP1
AC012618.1	MIR18A	UBE2D3
AC012640.4	MIR203A	USP9X
AC015689.2	MIR205	VIM
AC015802.6	MIR210	WASF1
AC016586.1	MIR216A	XIAP
AC016739.1	MIR26B	YWHAZ
AC018463.1	MIR27A
AC018475.1	MIR31
AC018647.2	MIR378G
AC018738.1	MIR421
AC018868.1	MMP2
AC020916.1	MPI
AC020978.5	MRE11A
AC021078.1	MSH2
AC022149.1	NAE1
AC022210.1	NANOG
AC022211.2	NBN
AC022306.1	NCK2
AC022400.7	NDUFA13
AC022400.8	NEIL2
AC022415.1	NFE2L2
AC022868.1	NFKB1
AC022966.1	NFKBIA
AC023593.1	NQO1
AC023886.2	NTSR1
AC024267.6	PARP1
AC024995.1	PFN1
AC025048.6	PIK3CA
AC025165.5	PIM3
AC025181.2	PLD2
AC026401.3	PLK1
AC026436.1	PMAIP1
AC026470.1	POU5F1
AC026954.2	PRKCE
AC026979.2	PRKDC
AC027228.2	PROM1
AC027237.1	PRRX1
AC027307.2	PSMD
AC027309.2	PTEN
AC027644.3	PTPN6
AC064799.1	RAB40B
AC067852.2	RAC1
AC068522.1	RAD51
AC068631.3	REG1A
AC068831.7	REG4
AC068946.2	RELA
AC069288.1	RELB
AC073548.1	RNF2
AC073857.1	RNF8
AC073861.1	ROCK1
AC073869.1	RSPO1
AC079140.2	SENP1
AC079250.1	SERPINE1
AC079781.5	SHC1
AC079922.1	SHH
AC080038.1	SIRT1
AC087289.1	SLC22A18
AC087343.1	SNAI1
AC090114.1	SNAI2
AC090114.2	SOD1
AC090498.1	SOD2
AC090543.2	SPARC
AC090984.1	SPP1
AC091021.1	SRC
AC091042.1	STAT1
AC091153.1	STAT3
AC091167.2	SUB1
AC091271.1	T
AC091492.1	TERF1
AC092017.2	TERF2
AC092338.1	TFF3
AC092718.4	TG
AC092798.1	TGFA
AC092881.1	TGFB1
AC093010.3	TGFBR2
AC093591.1	THBS1
AC093909.6	TJP1
AC097263.1	TLR1
AC097448.1	TNF
AC097658.1	TP53
AC098614.3	TP53INP1
AC098679.2	TP63
AC099336.2	TPP1
AC099560.2	UBE2D3
AC099789.1	USP9X
AC100810.1	VEGFA
AC103988.1	VIM
AC104066.3	WASF1
AC104563.1	WNT2B
AC104581.4	WRAP53
AC104794.4	XIAP
AC106795.1	XRCC3
AC106872.2	YWHAZ
AC106872.6
AC106886.4
AC106886.5
AC107032.1
AC107075.1
AC107983.1
AC108161.1
AC110749.1
AC112191.2
AC112491.1
AC113935.1
AC114728.1
AC114947.2
AC115223.1
AC115618.3
AC116533.1
AC118549.1
AC122718.1
AC124319.1
AC124916.1
AC125257.1
AC125807.1
AC125807.2
AC129492.1
AC130304.1
AC133134.1
AC135050.1
AC138305.3
AC138392.1
AC139530.2
AC144530.1
AC144652.1
AC145207.5
AC239868.1
AC240274.1
AC242842.3
AC243919.1
AC243960.2
AC244197.3
AC245452.2
AC246787.1
ACAA2
ACACA
ACAD8
ACADM
ACADSB
ACADVL
ACAP2
ACAT1
ACBD3
ACBD5
ACBD6
ACBD7
ACD
ACER3
ACLY
ACN9
ACOT1
ACOT11
ACOT2
ACOT7
ACOT9
ACOX1
ACOX3
ACP1
ACP2
ACP6
ACPP
ACSL1
ACSS3
ACTB
ACTC1
ACTG1
ACTN1
ACTN4
ACTR10
ACTR1A
ACTR1B
ACTR2
ACTR3
ACTR5
ACTR6
ACVR2B
ACY1
ADAM10
ADAM15
ADAM28
ADAM9
ADAMTS13
ADAMTS15
ADAMTSL1
ADAR
ADARB1
ADAT1
ADC
ADCY4
ADCY9
ADD1
ADD3
ADGRA3
ADH5
ADI1
ADIPOR2
ADIRF
ADK
ADNP2
ADO
ADORA2A
ADPGK
ADPRHL2
ADRB2
ADRB3
ADRM1
ADSL
AEN
AF201337.1
AFF1
AFF4
AFG3L2
AFMID
AGA
AGAP1
AGAP3
AGBL5
AGGF1
AGK
AGL
AGO3
AGO4
AGPAT2
AGPAT3
AGPAT5
AGPS
AGTPBP1
AHCTF1
AHCY
AHCYL1
AHI1
AHNAK
AHSA1
AIDA
AIF1L
AIFM1
AIFM2
AIG1
AIMP1
AIP
AIRE
AK1
AK3
AK4
AK6
AK8
AKAP1
AKAP11
AKAP12
AKAP13
AKAP17A
AKAP8
AKAP8L
AKIP1
AKR1A1
AKR1D1
AKR7A2
AKT1
AKT1S1
AKT2
AKT3
AKTIP
AL009174.1
AL031727.1
AL034430.2
AL035071.1
AL035456.1
AL035661.1
AL049597.1
AL049840.4
AL049873.1
AL080243.2
AL096870.1
AL109618.1
AL109741.2
AL121594.1
AL121832.2
AL122020.1
AL135905.2
AL136454.1
AL137127.1
AL139246.5
AL157871.3
AL157935.2
AL158152.1
AL158823.1
AL161787.1
AL162430.1
AL353691.2
AL354714.2
AL354740.1
AL355001.2
AL355309.1
AL355312.6
AL355338.1
AL355802.1
AL356535.1
AL358781.1
AL391058.1
AL391121.1
AL445363.3
AL445524.1
AL450998.2
AL512310.8
AL512343.1
AL590867.2
AL591846.1
AL592114.1
AL627402.1
AL662884.1
ALAD
ALDH16A1
ALDH18A1
ALDH2
ALDH3A1
ALDH3A2
ALDH5A1
ALDH6A1
ALDH7A1
ALDH9A1
ALG14
ALG3
ALG6
ALG8
ALG9
ALKBH1
ALKBH2
ALKBH3
ALKBH7
ALOXE3
ALYREF
AMBN
AMBRA1
AMD1
AMFR
AMMECR1
AMOT
AMOTL1
AMPD2
AMZ2
ANAPC1
ANAPC11
ANAPC13
ANAPC16
ANAPC7
ANGEL1
ANGEL2
ANK3
ANKFY1
ANKHD1-EIF4EBP3
ANKLE2
ANKMY1
ANKRD10
ANKRD11
ANKRD12
ANKRD13C
ANKRD16
ANKRD17
ANKRD19P
ANKRD26
ANKRD27
ANKRD28
ANKRD39
ANKRD46
ANKRD49
ANKRD50
ANKRD54
ANKRD9
ANKZF1
ANLN
ANO10
ANO6
ANO8
ANP32B
ANP32E
ANTXR1
ANXA2
ANXA2P1
ANXA2P2
ANXA2P3
ANXA3
ANXA5
ANXA6
ANXA7
AOPEP
AOX1
AP000936.3
AP001024.1
AP001086.1
AP1AR
AP1B1
AP1G1
AP1M2
AP1S1
AP1S2
AP1S3
AP2A1
AP2B1
AP2M1
AP2S1
AP3D1
AP3M1
AP3M2
AP3S1
AP3S2
AP4E1
AP4M1
AP5B1
AP5M1
AP5S1
APBB3
APEX1
APEX2
APH1A
API5
APIP
APITD1
APLP2
APMAP
APOO
APOOL
APOPT1
APP
APPBP2
APPL1
APRT
APTX
AQP3
AQP7P1
AQR
AR
ARCN1
AREG
AREL1
ARF4
ARF6
ARFGAP1
ARFGAP2
ARFGAP3
ARFGEF3
ARFIP2
ARFRP1
ARG2
ARGLU1
ARHGAP1
ARHGAP11A
ARHGAP12
ARHGAP18
ARHGAP19
ARHGAP21
ARHGAP22
ARHGAP24
ARHGAP27P1-BPTFP1-KPNA2P3
ARHGAP29
ARHGAP32
ARHGAP35
ARHGAP4
ARHGAP5
ARHGDIA
ARHGDIB
ARHGEF18
ARHGEF19
ARHGEF2
ARHGEF26
ARHGEF3
ARHGEF35
ARHGEF39
ARHGEF5
ARHGEF7
ARHGEF9
ARID2
ARID3A
ARID4B
ARID5B
ARIH1
ARIH2
ARL1
ARL13B
ARL14EP
ARL16
ARL2
ARL3
ARL4A
ARL4C
ARL4D
ARL5A
ARL6IP1
ARL6IP4
ARL6IP5
ARL6IP6
ARL8A
ARL8B
ARMC1
ARMC10
ARMC5
ARMC8
ARMC9
ARMCX2
ARMCX3
ARMCX6
ARMCX7P
ARMH3
ARMT1
ARNT
ARPC1A
ARPC3
ARPC4
ARPC5
ARPIN
ARPP19
ARRB2
ARRDC1
ARSB
ARSD
ARSK
ART4
ASAH1
ASAP1
ASB1
ASB6
ASB8
ASCC1
ASCC2
ASCC3
ASF1B
ASH2L
ASL
ASNS
ASPH
ASPM
ASPSCR1
ASRGL1
ASTN1
ASXL1
ASXL2
ATAD1
ATAD2
ATE1
ATF1
ATF2
ATF5
ATF6
ATF6B
ATG10
ATG101
ATG12
ATG14
ATG16L1
ATG2A
ATG2B
ATG3
ATG4A
ATG4B
ATG9B
ATIC
ATL2
ATL3
ATM
ATMIN
ATOX1
ATP13A1
ATP1A2
ATP1B3
ATP2A3
ATP2C2
ATP5F1A
ATP5F1C
ATP5F1D
ATP5F1E
ATP5F1EP2
ATP5IF1
ATP5MC1
ATP5MC1P6
ATP5MC2
ATP5MC2P1
ATP5MD
ATP5MDP1
ATP5ME
ATP5MF
ATP5MG
ATP5MPL
ATP5PB
ATP5PD
ATP5PF
ATP5PO
ATP6V0A1
ATP6V0A2
ATP6V0B
ATP6V0C
ATP6V0D1
ATP6V0E1
ATP6V0E2
ATP6V1A
ATP6V1B2
ATP6V1C1
ATP6V1C2
ATP6V1D
ATP6V1E1
ATP6V1G1
ATP6V1H
ATP7A
ATP8B1
ATP8B2
ATP9A
ATPAF1
ATPAF2
ATPSCKMT
ATRAID
ATRN
ATXN10
ATXN1L
ATXN3
ATXN7
ATXN7L3
ATXN7L3B
AUP1
AURKA
AURKAIP1
AURKB
AVEN
AVL9
AVPR1B
AXIN1
AXIN2
AZIN1
B2M
B3GALNT1
B3GALNT2
B3GALT2
B3GALT4
B3GALT5
B3GALT6
B3GAT1
B4GALT1
B4GALT2
B4GALT3
B4GALT4
B4GALT5
B4GAT1
B9D2
BAAT
BACH1
BAD
BAG1
BAG2
BAG3
BAG4
BAG5
BAG6
BAHD1
BAIAP2L1
BAK1
BAMBI
BANP
BAP1
BARD1
BARX2
BASP1
BAX
BAZ2B
BBC3
BBS4
BBS7
BBX
BCAP29
BCAP31
BCAR3
BCAS2
BCAS3
BCAT1
BCAT2
BCCIP
BCDIN3D
BCKDK
BCL10
BCL11B
BCL2
BCL2L11
BCL2L12
BCL3
BCL6
BCL7A
BCL7B
BCL9
BCL9L
BCLAF1P2
BCR
BCYRN1
BDP1
BECN1
BEND7
BET1
BET1L
BFAR
BHLHE41
BICD2
BICRAL
BID
BIRC2
BIRC3
BIRC5
BLCAP
BLMH
BLOC1S1
BLOC1S3
BLOC1S4
BLVRA
BLVRB
BLZF1
BMP7
BMPER
BMPR2
BMS1
BNC2
BNIP1
BNIP2
BNIP3
BNIP3L
BOD1
BOD1L1
BOLA1
BOLA2
BOLA2B
BOLA3
BOP1
BORA
BORCS7
BORCS8
BPHL
BPIFB2
BPNT1
BPY2
BRAF
BRAP
BRAT1
BRCA1
BRCA2
BRCC3
BRD3
BRD4
BRD7
BRD8
BRD9
BRI3
BRI3BP
BRIP1
BRK1
BRMS1
BRMS1L
BROX
BRWD1
BRWD3
BSDC1
BSG
BST2
BTAF1
BTBD1
BTBD10
BTBD10P1
BTBD2
BTBD6
BTBD9
BTF3
BTF3L4
BTF3P8
BTG1
BTG3
BTN2A2
BTN2A3P
BUB1
BUB1B
BUB3
BUD13
BUD31
BX679664.3
BYSL
BZRAP1
BZW1P1
C11orf1
C11orf24
C11orf49
C11orf54
C11orf58
C11orf68
C11orf71
C11orf95
C11orf98
C12orf29
C12ORF32
C12orf43
C12orf45
C12orf49
C12orf57
C12orf65
C12orf73
C12orf75
C14orf119
C14ORF37
C14ORF82
C15orf39
C15orf40
C15orf61
C16orf70
C16orf72
C16orf74
C16orf91
C17orf58
C17orf80
C18ORF10
C18orf21
C18orf32
C18ORF55
C19orf12
C19orf33
C19ORF44
C19orf47
C19orf48
C19orf53
C1D
C1GALT1
C1GALT1C1
C1orf109
C1ORF112
C1orf131
C1ORF140
C1orf174
C1ORF190
C1orf198
C1orf226
C1orf35
C1orf43
C1orf50
C1orf52
C1orf74
C1QBP
C1QTNF1
C20ORF108
C20orf27
C21orf58
C22orf39
C2CD4C
C2CD4D
C2ORF27A
C2orf49
C2orf68
C3orf14
C3orf38
C3ORF65
C4orf19
C4orf3
C4orf46
C4orf48
C5orf15
C5orf56
C5ORF66
C6
C6orf120
C6orf132
C6orf226
C6orf47
C6orf89
C7orf26
C7ORF29
C7ORF34
C7orf50
C8A
C8ORF17
C8orf33
C8ORF38
C8ORF45
C8orf76
C8orf82
C9orf116
C9ORF140
C9orf16
C9orf40
C9orf64
C9orf78
C9orf85
CA1
CA12
CAAP1
CAB39
CAB39L
CABIN1
CABLES2
CACNB3
CACNG3
CACUL1
CACYBP
CAD
CADM1
CADPS2
CALCOCO2
CALM2
CALM2P2
CALM2P3
CALM3
CALR
CALU
CAMK1D
CAMK2A
CAMK2G
CAMK2N1
CAMLG
CAMSAP1
CAMTA2
CANT1
CANX
CAP1
CAP2
CAPN2
CAPN7
CAPRIN2
CAPZA1
CAPZA2
CAPZB
CARD19
CARD9
CARHSP1
CARS
CASC3
CASD1
CASKIN2
CASP2
CASP3
CASP6
CASP7
CASP8AP2
CAST
CAT
CAV1
CAVIN1
CBFA2T2
CBFA2T3
CBFB
CBL
CBR1
CBR4
CBWD1
CBWD2
CBWD3
CBWD5
CBWD6
CBX1
CBX2
CBX3P9
CBX4
CBX5
CBX6
CBX7
CBX8
CBY1
CCAR1
CCAR2
CCDC112
CCDC117
CCDC12
CCDC124
CCDC127
CCDC129
CCDC137
CCDC14
CCDC142
CCDC167
CCDC186
CCDC34
CCDC47
CCDC51
CCDC57
CCDC58
CCDC59
CCDC6
CCDC69
CCDC71
CCDC71L
CCDC85C
CCDC88A
CCDC88C
CCDC90B
CCDC92
CCDC93
CCDC97
CCK
CCL14
CCN1
CCN2
CCNA2
CCNB1
CCNB1IP1
CCNB2
CCNC
CCND1
CCND2
CCND3
CCNDBP1
CCNE1
CCNG1
CCNG2
CCNH
CCNI
CCNK
CCNO
CCNQ
CCNY
CCP110
CCSAP
CCSER2
CCT2
CCT3
CCT4
CCT5
CCT6A
CCT7
CCT8
CCT8L2
CCZ1
CCZ1B
CD164
CD19
CD24
CD276
CD2AP
CD2BP2
CD300A
CD320
CD36
CD3EAP
CD4
CD44
CD47
CD48
CD55
CD59
CD63
CD69
CD81
CD82
CD9
CD99
CD99L2
CDC123
CDC20
CDC23
CDC25A
CDC25C
CDC26
CDC27
CDC37
CDC40
CDC42BPA
CDC42BPB
CDC42EP3
CDC42EP4
CDC42SE2
CDC45
CDC5L
CDC7
CDC73
CDCA2
CDCA5
CDCA7L
CDCA8
CDCP1
CDH2
CDH3
CDHR2
CDIPT
CDK14
CDK17
CDK19
CDK2
CDK2AP1
CDK2AP2
CDK5
CDK5R1
CDK5RAP1
CDK5RAP2
CDK5RAP3
CDK6
CDK8
CDK9
CDKL1
CDKN1A
CDKN1B
CDKN2AIP
CDKN2AIPNL
CDKN2B-AS1
CDKN2D
CDKN3
CDR2L
CDS1
CDS2
CDT1
CDV3
CDX4
CDYL2
CEACAM19
CEACAM4
CEBPA
CEBPB
CEBPD
CEBPG
CEBPZ
CEBPZOS
CELSR3
CEMIP
CEMIP2
CEMP1
CENPA
CENPB
CENPBD1
CENPBD1P1
CENPE
CENPF
CENPI
CENPK
CENPL
CENPM
CENPN
CENPP
CENPQ
CENPS
CENPU
CENPV
CENPW
CENPX
CEP120
CEP135
CEP152
CEP170
CEP250
CEP350
CEP55
CEP57
CEP63
CEP76
CEP78
CEP85
CEP89
CEP97
CEPT1
CERCAM
CERK
CERS2
CERS5
CERS6
CES2
CETN2
CETN3
CFAP20
CFAP298
CFAP97
CFD
CGGBP1
CHAF1A
CHAF1B
CHCHD1
CHCHD10
CHCHD2
CHCHD3
CHCHD4
CHCHD6
CHD1
CHD2
CHD6
CHEK1
CHERP
CHIC2
CHID1
CHKA
CHML
CHMP1A
CHMP1B
CHMP2A
CHMP2B
CHMP3
CHMP4A
CHMP4C
CHN1
CHORDC1
CHP1
CHPF
CHPT1
CHRAC1
CHRFAM7A
CHRNA5
CHRNA6
CHST11
CHST12
CHST13
CHST14
CHST15
CHST5
CHSY1
CHTF8
CHTOP
CHURC1
CIAO1
CIAO2A
CIAO2B
CIAPIN1
CIB1
CIDEB
CINP
CIP2A
CIPC
CIR1
CIRBP
CISD1
CISD2
CISD3
CITED2
CKAP2
CKAP2L
CKAP4
CKB
CKLF
CKMT1A
CKS1B
CKS2
CLASP2
CLASRP
CLCC1
CLCN3
CLDN3
CLDN4
CLDN7
CLDN8
CLDND1
CLEC18B
CLEC2D
CLGN
CLIC1
CLIC4
CLIP1
CLK1
CLK2
CLK4
CLN5
CLN6
CLN8
CLNS1A
CLOCK
CLPB
CLPTM1
CLPTM1L
CLSPN
CLSTN1
CLTA
CLTB
CLU
CLUAP1
CLUH
CLUL1
CMBL
CMC1
CMC2
CMPK1
CMSS1
CMTM6
CMTM8
CMTR2
CNFN
CNIH1
CNIH4
CNN2
CNN3
CNNM2
CNNM3
CNNM4
CNOT1
CNOT11
CNOT6
CNOT7
CNP
CNPPD1
CNPY2
CNPY3
CNPY4
CNST
COA3
COA4
COA5
COA7
COASY
COBL
COBRA1
COG3
COG4
COG5
COG8
COIL
COL10A1
COL17A1
COL3A1
COL4A3BP
COL5A1
COLQ
COMMD1
COMMD10
COMMD2
COMMD4
COMMD6
COMMD7
COMMD8
COMT
COMTD1
COP1
COPB1
COPB2
COPE
COPRS
COPS2
COPS4
COPS5
COPS6
COPS9
COQ10B
COQ2
COQ4
COQ6
COQ7
COQ8A
COQ9
CORO1B
CORO1C
CORO2A
CORO2B
CORO7-PAM16
COTL1
COX10
COX14
COX15
COX16
COX17
COX19
COX20
COX4I1
COX5B
COX6A1
COX6B1
COX6C
COX6CP7
COX7A2
COX7B
COX7C
COX8A
CPE
CPNE1
CPNE3
CPOX
CPPED1
CPSF1
CPSF3
CPSF4
CPT1A
CPT2
CPTP
CRABP2
CRACR2B
CRAT
CRCP
CREB3
CREB3L2
CREB3L4
CREBBP
CREBL2
CREBRF
CREG1
CRELD1
CREM
CRIM1
CRIP1
CRIPT
CRKL
CRNDE
CRNKL1
CRTAC1
CRTAP
CRTC2
CRTC3
CRY1
CRY2
CRYAB
CRYBG1
CRYL1
CRYZ
CRYZL1
CS
CSAG3
CSDE1
CSE1L
CSGALNACT2
CSK
CSKMT
CSN1S1
CSNK1A1
CSNK1E
CSNK1G2
CSNK2B
CSPG5
CSRNP1
CSRNP2
CSRP1
CST3
CST7
CSTB
CSTF1
CSTF2
CSTF2T
CSTF3
CT83
CTBP2
CTDNEP1
CTDSP2
CTDSPL
CTNNA1
CTNNAL1
CTNNB1
CTNNBIP1
CTNNBL1
CTNND1
CTNND2
CTNS
CTPS
CTPS2
CTSB
CTSC
CTSD
CTSF
CTSG
CTSH
CTSL
CTSL1
CTSZ
CTTNBP2NL
CTU2
CUEDC1
CUEDC2
CUL1
CUL2
CUL5
CUTA
CUX1
CWC15
CWC25
CWC27
CWF19L1
CWF19L2
CX3CR1
CXADR
CXCL16
CXCR1
CXorf38
CXorf56
CXXC1
CYB561
CYB561D1
CYB561D2
CYB5A
CYB5B
CYB5D2
CYB5R1
CYBC1
CYC1
CYCS
CYCSP24
CYFIP1
CYFIP2
CYLD
CYP1A1
CYP1B1
CYP20A1
CYP2A13
CYP2W1
CYP51A1
CYSTM1
CYTH1
CYTH2
CYTH3
CZIB
D2HGDH
DAAM1
DAAM2
DAD1
DALRD3
DANCR
DAP
DAP3
DAPK3
DAPL1
DARS
DARS2
DAXX
DAZAP1
DBF4
DBI
DBNDD1
DBNDD2
DBP
DBR1
DBT
DCAF1
DCAF12
DCAF16
DCAF4
DCAF6
DCAF7
DCAKD
DCBLD1
DCBLD2
DCC
DCK
DCLRE1C
DCP1A
DCP2
DCPS
DCTD
DCTN1
DCTN3
DCTN4
DCTN5
DCXR
DDAH1
DDAH2
DDB1
DDB2
DDHD2
DDIAS
DDIT3
DDIT4
DDR1
DDRGK1
DDX10
DDX18
DDX19A
DDX19B
DDX21
DDX23
DDX24
DDX27
DDX28
DDX39A
DDX39B
DDX41
DDX42
DDX46
DDX47
DDX49
DDX5
DDX50
DDX51
DDX52
DDX54
DDX55
DDX56
DDX58
DDX6
DEAF1
DEC1
DECR1
DECR2
DEDD
DEDD2
DEF8
DEGS1
DEGS2
DEK
DELE1
DENND1A
DENND1B
DENND4B
DENND4C
DENND5B
DENND6A
DENR
DEPDC1
DEPDC1B
DERA
DERL1
DERL2
DESI1
DESI2
DFFA
DGCR2
DGCR6L
DGKD
DGKE
DGKH
DHCR24
DHCR7
DHDDS
DHFR
DHODH
DHRS1
DHRS2
DHRS4-AS1
DHRS4L2
DHRS7
DHRSX
DHTKD1
DHX15
DHX16
DHX29
DHX32
DHX33
DHX36
DHX37
DHX38
DHX40
DHX8
DHX9
DIAPH1
DIDO1
DIMT1
DIO1
DIO3
DIP2A
DIP2C
DIPK2A
DIS3
DKC1
DKK1
DLD
DLG1
DLG3
DLGAP5
DMAC2
DMAP1
DMWD
DNAAF2
DNAAF5
DNAJA1
DNAJA3
DNAJB1
DNAJB12
DNAJB6
DNAJC10
DNAJC15
DNAJC17
DNAJC19
DNAJC19P9
DNAJC2
DNAJC21
DNAJC22
DNAJC24
DNAJC25
DNAJC25-GNG10
DNAJC30
DNAJC5
DNAJC8
DNAJC9
DNAL1
DNASE1
DNASE2
DNM1L
DNM2
DNM3
DNMBP
DNMT1
DNPEP
DNPH1
DNTTIP1
DNTTIP2
DOC2B
DOCK4
DOCK6
DOHH
DOK1
DOLK
DOLPP1
DOP1B
DOT1L
DPAGT1
DPCD
DPEP2
DPF2
DPF3
DPH2
DPM2
DPM3
DPP3
DPP6
DPP7
DPP8
DPP9
DPRX
DPY19L1
DPY19L2P2
DPY19L3
DPY19L4
DPY30
DPYSL3
DRAM1
DRAM2
DRAP1
DRG1
DSC2
DSCAM-AS1
DSCC1
DSE
DSG2
DSN1
DSP
DSTN
DSTYK
DTD1
DTL
DTNA
DTNBP1
DTWD2
DTX2
DTX3
DTX3L
DTYMK
DUS1L
DUS3L
DUS4L
DUSP1
DUSP11
DUSP12
DUSP14
DUSP16
DUSP22
DUSP23
DUSP3
DUSP4
DUSP5
DUSP7
DUSP8
DUT
DUXAP10
DUXAP9
DVL1
DVL2
DVL3
DYM
DYNC1H1
DYNC1I2
DYNC1LI2
DYNLL2
DYNLRB1
DYNLT1
DYNLT3
DYRK3
E2F1
E2F2
E2F4
E2F6
E2F7
E2F8
E4F1
EAF1
EAPP
EBAG9
EBLN3P
EBNA1BP2
EBPL
ECD
ECE1
ECEL1
ECH1
ECHDC1
ECHDC2
ECHS1
ECI1
ECI2
ECPAS
ECSIT
ECT2
EDC3
EDEM1
EDEM2
EDF1
EDIL3
EDN1
EEA1
EED
EEF1A1
EEF1A1P11
EEF1A1P25
EEF1A1P9
EEF1AKMT2
EEF1AKNMT
EEF1B2
EEF1B2P1
EEF1B2P2
EEF1B2P3
EEF1B2P6
EEF1D
EEF1DP1
EEF1E1
EEF1G
EEF1GP5
EEF2
EEF2K
EEF2KMT
EFCAB11
EFCAB14
EFEMP1
EFHD1
EFNA1
EFNA4
EFR3A
EFR3B
EGLN1
EGLN2
EHD4
EHF
EHMT2
EID2
EIF1AD
EIF1AX
EIF1B
EIF2A
EIF2AK1
EIF2AK2
EIF2AK3
EIF2AK4
EIF2B1
EIF2B2
EIF2B3
EIF2B4
EIF2D
EIF2S2
EIF2S2P4
EIF2S3
EIF3A
EIF3C
EIF3CL
EIF3D
EIF3E
EIF3F
EIF3G
EIF3H
EIF3I
EIF3J
EIF3K
EIF3L
EIF3M
EIF4A2
EIF4A3
EIF4B
EIF4BP3
EIF4BP6
EIF4E2
EIF4EBP1
EIF4EBP2
EIF4G1
EIF4G2
EIF4G3
EIF5
EIF5AL1
EIF5P1
EIF6
EIPR1
ELAC2
ELAVL1
ELF1
ELF4
ELK1
ELK4
ELL
ELMO2
ELMOD2
ELOB
ELOC
ELOF1
ELOVL1
ELOVL5
ELOVL7
ELP1
ELP2
ELP3
ELP4
ELP5
ELP6
EMB
EMC1
EMC10
EMC3
EMC4
EMC7
EMC8
EMC9
EMP1
EMP2
ENAH
ENC1
ENDOD1
ENDOV
ENGASE
ENO1
ENO2
ENOSF1
ENPP1
ENPP4
ENSA
ENTPD1
ENTPD6
ENTPD7
ENTR1
ENY2
EP300
EP400
EPAS1
EPB41
EPB41L2
EPB41L4A-AS1
EPB41L5
EPC1
EPC2
EPCAM
EPDR1
EPG5
EPHA2
[truncated: 5,186 more rows]
